# Supplementary material for: The microbiome shifts throughout the gastrointestinal tract of Bradford cattle in the Pampa biome
Source: PLoS One. 2022 Dec 20;17(12):e0279386. doi: 10.1371/journal.pone.0279386 (PMC9767327; doi:10.1371/journal.pone.0279386)
Supplement: S1 Table — (XLSX) [file pone.0279386.s001.xlsx]

## Sheet: Supplementary_File_S4
accession	study	object_status	bioproject_accession	biosample_accession	sample_name	library_ID	title	library_strategy	library_source	library_selection	library_layout	platform	instrument_model	design_description	filetype	fasta_file	assembly	filename	filename2	filename3	filename4	filename5	filename6	filename7	filename8
SRR18399123	SRP365090	new	PRJNA818310	SAMN26851687	S6006	S6006	16S amplicon of cattle	AMPLICON	METAGENOMIC	PCR	single	ION_TORRENT	Ion Torrent PGM	Primer 515F/806R	fastq			S6006.fastq
SRR18399122	SRP365090	new	PRJNA818310	SAMN26851688	S6021	S6021	16S amplicon of cattle	AMPLICON	METAGENOMIC	PCR	single	ION_TORRENT	Ion Torrent PGM	Primer 515F/806R	fastq			S6021.fastq
SRR18399101	SRP365090	new	PRJNA818310	SAMN26851689	S7001	S7001	16S amplicon of cattle	AMPLICON	METAGENOMIC	PCR	single	ION_TORRENT	Ion Torrent PGM	Primer 515F/806R	fastq			S7001.fastq
SRR18399090	SRP365090	new	PRJNA818310	SAMN26851690	S7061	S7061	16S amplicon of cattle	AMPLICON	METAGENOMIC	PCR	single	ION_TORRENT	Ion Torrent PGM	Primer 515F/806R	fastq			S7061.fastq
SRR18399079	SRP365090	new	PRJNA818310	SAMN26851691	S7057	S7057	16S amplicon of cattle	AMPLICON	METAGENOMIC	PCR	single	ION_TORRENT	Ion Torrent PGM	Primer 515F/806R	fastq			S7057.fastq
SRR18399068	SRP365090	new	PRJNA818310	SAMN26851692	S7039	S7039	16S amplicon of cattle	AMPLICON	METAGENOMIC	PCR	single	ION_TORRENT	Ion Torrent PGM	Primer 515F/806R	fastq			S7039.fastq
SRR18399057	SRP365090	new	PRJNA818310	SAMN26851693	S6069	S6069	16S amplicon of cattle	AMPLICON	METAGENOMIC	PCR	single	ION_TORRENT	Ion Torrent PGM	Primer 515F/806R	fastq			S6069.fastq
SRR18399046	SRP365090	new	PRJNA818310	SAMN26851694	S7007	S7007	16S amplicon of cattle	AMPLICON	METAGENOMIC	PCR	single	ION_TORRENT	Ion Torrent PGM	Primer 515F/806R	fastq			S7007.fastq
SRR18399035	SRP365090	new	PRJNA818310	SAMN26851695	S6101	S6101	16S amplicon of cattle	AMPLICON	METAGENOMIC	PCR	single	ION_TORRENT	Ion Torrent PGM	Primer 515F/806R	fastq			S6101.fastq
SRR18399024	SRP365090	new	PRJNA818310	SAMN26851696	S7063	S7063	16S amplicon of cattle	AMPLICON	METAGENOMIC	PCR	single	ION_TORRENT	Ion Torrent PGM	Primer 515F/806R	fastq			S7063.fastq
SRR18399121	SRP365090	new	PRJNA818310	SAMN26851697	S7015	S7015	16S amplicon of cattle	AMPLICON	METAGENOMIC	PCR	single	ION_TORRENT	Ion Torrent PGM	Primer 515F/806R	fastq			S7015.fastq
SRR18399110	SRP365090	new	PRJNA818310	SAMN26851698	S7029	S7029	16S amplicon of cattle	AMPLICON	METAGENOMIC	PCR	single	ION_TORRENT	Ion Torrent PGM	Primer 515F/806R	fastq			S7029.fastq
SRR18399109	SRP365090	new	PRJNA818310	SAMN26851699	S7043	S7043	16S amplicon of cattle	AMPLICON	METAGENOMIC	PCR	single	ION_TORRENT	Ion Torrent PGM	Primer 515F/806R	fastq			S7043.fastq
SRR18399108	SRP365090	new	PRJNA818310	SAMN26851700	S7047	S7047	16S amplicon of cattle	AMPLICON	METAGENOMIC	PCR	single	ION_TORRENT	Ion Torrent PGM	Primer 515F/806R	fastq			S7047.fastq
SRR18399107	SRP365090	new	PRJNA818310	SAMN26851701	S7087	S7087	16S amplicon of cattle	AMPLICON	METAGENOMIC	PCR	single	ION_TORRENT	Ion Torrent PGM	Primer 515F/806R	fastq			S7087.fastq
SRR18399106	SRP365090	new	PRJNA818310	SAMN26851702	S7065	S7065	16S amplicon of cattle	AMPLICON	METAGENOMIC	PCR	single	ION_TORRENT	Ion Torrent PGM	Primer 515F/806R	fastq			S7065.fastq
SRR18399105	SRP365090	new	PRJNA818310	SAMN26851703	S7071	S7071	16S amplicon of cattle	AMPLICON	METAGENOMIC	PCR	single	ION_TORRENT	Ion Torrent PGM	Primer 515F/806R	fastq			S7071.fastq
SRR18399104	SRP365090	new	PRJNA818310	SAMN26851704	S6027	S6027	16S amplicon of cattle	AMPLICON	METAGENOMIC	PCR	single	ION_TORRENT	Ion Torrent PGM	Primer 515F/806R	fastq			S6027.fastq
SRR18399103	SRP365090	new	PRJNA818310	SAMN26851705	S7083	S7083	16S amplicon of cattle	AMPLICON	METAGENOMIC	PCR	single	ION_TORRENT	Ion Torrent PGM	Primer 515F/806R	fastq			S7083.fastq
SRR18399102	SRP365090	new	PRJNA818310	SAMN26851706	S7045	S7045	16S amplicon of cattle	AMPLICON	METAGENOMIC	PCR	single	ION_TORRENT	Ion Torrent PGM	Primer 515F/806R	fastq			S7045.fastq
SRR18399100	SRP365090	new	PRJNA818310	SAMN26851707	S7037	S7037	16S amplicon of cattle	AMPLICON	METAGENOMIC	PCR	single	ION_TORRENT	Ion Torrent PGM	Primer 515F/806R	fastq			S7037.fastq
SRR18399099	SRP365090	new	PRJNA818310	SAMN26851708	S7033	S7033	16S amplicon of cattle	AMPLICON	METAGENOMIC	PCR	single	ION_TORRENT	Ion Torrent PGM	Primer 515F/806R	fastq			S7033.fastq
SRR18399098	SRP365090	new	PRJNA818310	SAMN26851709	S7023	S7023	16S amplicon of cattle	AMPLICON	METAGENOMIC	PCR	single	ION_TORRENT	Ion Torrent PGM	Primer 515F/806R	fastq			S7023.fastq
SRR18399097	SRP365090	new	PRJNA818310	SAMN26851710	S7009	S7009	16S amplicon of cattle	AMPLICON	METAGENOMIC	PCR	single	ION_TORRENT	Ion Torrent PGM	Primer 515F/806R	fastq			S7009.fastq
SRR18399096	SRP365090	new	PRJNA818310	SAMN26851711	S7035	S7035	16S amplicon of cattle	AMPLICON	METAGENOMIC	PCR	single	ION_TORRENT	Ion Torrent PGM	Primer 515F/806R	fastq			S7035.fastq
SRR18399095	SRP365090	new	PRJNA818310	SAMN26851712	S7059	S7059	16S amplicon of cattle	AMPLICON	METAGENOMIC	PCR	single	ION_TORRENT	Ion Torrent PGM	Primer 515F/806R	fastq			S7059.fastq
SRR18399094	SRP365090	new	PRJNA818310	SAMN26851713	S7055	S7055	16S amplicon of cattle	AMPLICON	METAGENOMIC	PCR	single	ION_TORRENT	Ion Torrent PGM	Primer 515F/806R	fastq			S7055.fastq
SRR18399093	SRP365090	new	PRJNA818310	SAMN26851714	S7003	S7003	16S amplicon of cattle	AMPLICON	METAGENOMIC	PCR	single	ION_TORRENT	Ion Torrent PGM	Primer 515F/806R	fastq			S7003.fastq
SRR18399092	SRP365090	new	PRJNA818310	SAMN26851715	S7075	S7075	16S amplicon of cattle	AMPLICON	METAGENOMIC	PCR	single	ION_TORRENT	Ion Torrent PGM	Primer 515F/806R	fastq			S7075.fastq
SRR18399091	SRP365090	new	PRJNA818310	SAMN26851716	S7027	S7027	16S amplicon of cattle	AMPLICON	METAGENOMIC	PCR	single	ION_TORRENT	Ion Torrent PGM	Primer 515F/806R	fastq			S7027.fastq
SRR18399089	SRP365090	new	PRJNA818310	SAMN26851717	S7031	S7031	16S amplicon of cattle	AMPLICON	METAGENOMIC	PCR	single	ION_TORRENT	Ion Torrent PGM	Primer 515F/806R	fastq			S7031.fastq
SRR18399088	SRP365090	new	PRJNA818310	SAMN26851718	S389	S389	16S amplicon of cattle	AMPLICON	METAGENOMIC	PCR	single	ION_TORRENT	Ion Torrent PGM	Primer 515F/806R	fastq			S389.fastq
SRR18399087	SRP365090	new	PRJNA818310	SAMN26851719	S7077	S7077	16S amplicon of cattle	AMPLICON	METAGENOMIC	PCR	single	ION_TORRENT	Ion Torrent PGM	Primer 515F/806R	fastq			S7077.fastq
SRR18399086	SRP365090	new	PRJNA818310	SAMN26851720	S7125	S7125	16S amplicon of cattle	AMPLICON	METAGENOMIC	PCR	single	ION_TORRENT	Ion Torrent PGM	Primer 515F/806R	fastq			S7125.fastq
SRR18399085	SRP365090	new	PRJNA818310	SAMN26851721	S7089	S7089	16S amplicon of cattle	AMPLICON	METAGENOMIC	PCR	single	ION_TORRENT	Ion Torrent PGM	Primer 515F/806R	fastq			S7089.fastq
SRR18399084	SRP365090	new	PRJNA818310	SAMN26851722	LR4075	LR4075	16S amplicon of cattle	AMPLICON	METAGENOMIC	PCR	single	ION_TORRENT	Ion Torrent PGM	Primer 515F/806R	fastq			LR4075.fastq
SRR18399083	SRP365090	new	PRJNA818310	SAMN26851723	LR4058	LR4058	16S amplicon of cattle	AMPLICON	METAGENOMIC	PCR	single	ION_TORRENT	Ion Torrent PGM	Primer 515F/806R	fastq			LR4058.fastq
SRR18399082	SRP365090	new	PRJNA818310	SAMN26851724	LR4069	LR4069	16S amplicon of cattle	AMPLICON	METAGENOMIC	PCR	single	ION_TORRENT	Ion Torrent PGM	Primer 515F/806R	fastq			LR4069.fastq
SRR18399081	SRP365090	new	PRJNA818310	SAMN26851725	LR4065	LR4065	16S amplicon of cattle	AMPLICON	METAGENOMIC	PCR	single	ION_TORRENT	Ion Torrent PGM	Primer 515F/806R	fastq			LR4065.fastq
SRR18399080	SRP365090	new	PRJNA818310	SAMN26851726	LR4133	LR4133	16S amplicon of cattle	AMPLICON	METAGENOMIC	PCR	single	ION_TORRENT	Ion Torrent PGM	Primer 515F/806R	fastq			LR4133.fastq
SRR18399078	SRP365090	new	PRJNA818310	SAMN26851727	LR4063	LR4063	16S amplicon of cattle	AMPLICON	METAGENOMIC	PCR	single	ION_TORRENT	Ion Torrent PGM	Primer 515F/806R	fastq			LR4063.fastq
SRR18399077	SRP365090	new	PRJNA818310	SAMN26851728	LR4187	LR4187	16S amplicon of cattle	AMPLICON	METAGENOMIC	PCR	single	ION_TORRENT	Ion Torrent PGM	Primer 515F/806R	fastq			LR4187.fastq
SRR18399076	SRP365090	new	PRJNA818310	SAMN26851729	LR4257	LR4257	16S amplicon of cattle	AMPLICON	METAGENOMIC	PCR	single	ION_TORRENT	Ion Torrent PGM	Primer 515F/806R	fastq			LR4257.fastq
SRR18399075	SRP365090	new	PRJNA818310	SAMN26851730	LR4067	LR4067	16S amplicon of cattle	AMPLICON	METAGENOMIC	PCR	single	ION_TORRENT	Ion Torrent PGM	Primer 515F/806R	fastq			LR4067.fastq
SRR18399074	SRP365090	new	PRJNA818310	SAMN26851731	LR4155	LR4155	16S amplicon of cattle	AMPLICON	METAGENOMIC	PCR	single	ION_TORRENT	Ion Torrent PGM	Primer 515F/806R	fastq			LR4155.fastq
SRR18399073	SRP365090	new	PRJNA818310	SAMN26851732	LR4129	LR4129	16S amplicon of cattle	AMPLICON	METAGENOMIC	PCR	single	ION_TORRENT	Ion Torrent PGM	Primer 515F/806R	fastq			LR4129.fastq
SRR18399072	SRP365090	new	PRJNA818310	SAMN26851733	LR4095	LR4095	16S amplicon of cattle	AMPLICON	METAGENOMIC	PCR	single	ION_TORRENT	Ion Torrent PGM	Primer 515F/806R	fastq			LR4095.fastq
SRR18399071	SRP365090	new	PRJNA818310	SAMN26851734	LR4047	LR4047	16S amplicon of cattle	AMPLICON	METAGENOMIC	PCR	single	ION_TORRENT	Ion Torrent PGM	Primer 515F/806R	fastq			LR4047.fastq
SRR18399070	SRP365090	new	PRJNA818310	SAMN26851735	LR4085	LR4085	16S amplicon of cattle	AMPLICON	METAGENOMIC	PCR	single	ION_TORRENT	Ion Torrent PGM	Primer 515F/806R	fastq			LR4085.fastq
SRR18399069	SRP365090	new	PRJNA818310	SAMN26851736	LR4033	LR4033	16S amplicon of cattle	AMPLICON	METAGENOMIC	PCR	single	ION_TORRENT	Ion Torrent PGM	Primer 515F/806R	fastq			LR4033.fastq
SRR18399067	SRP365090	new	PRJNA818310	SAMN26851737	LR4125	LR4125	16S amplicon of cattle	AMPLICON	METAGENOMIC	PCR	single	ION_TORRENT	Ion Torrent PGM	Primer 515F/806R	fastq			LR4125.fastq
SRR18399066	SRP365090	new	PRJNA818310	SAMN26851738	LR4131	LR4131	16S amplicon of cattle	AMPLICON	METAGENOMIC	PCR	single	ION_TORRENT	Ion Torrent PGM	Primer 515F/806R	fastq			LR4131.fastq
SRR18399065	SRP365090	new	PRJNA818310	SAMN26851739	F6006	F6006	16S amplicon of cattle	AMPLICON	METAGENOMIC	PCR	single	ION_TORRENT	Ion Torrent PGM	Primer 515F/806R	fastq			F6006.fastq
SRR18399064	SRP365090	new	PRJNA818310	SAMN26851740	F6021	F6021	16S amplicon of cattle	AMPLICON	METAGENOMIC	PCR	single	ION_TORRENT	Ion Torrent PGM	Primer 515F/806R	fastq			F6021.fastq
SRR18399063	SRP365090	new	PRJNA818310	SAMN26851741	F7001	F7001	16S amplicon of cattle	AMPLICON	METAGENOMIC	PCR	single	ION_TORRENT	Ion Torrent PGM	Primer 515F/806R	fastq			F7001.fastq
SRR18399062	SRP365090	new	PRJNA818310	SAMN26851742	F7077b	F7077b	16S amplicon of cattle	AMPLICON	METAGENOMIC	PCR	single	ION_TORRENT	Ion Torrent PGM	Primer 515F/806R	fastq			F7077b.fastq
SRR18399061	SRP365090	new	PRJNA818310	SAMN26851743	F4075	F4075	16S amplicon of cattle	AMPLICON	METAGENOMIC	PCR	single	ION_TORRENT	Ion Torrent PGM	Primer 515F/806R	fastq			F4075.fastq
SRR18399060	SRP365090	new	PRJNA818310	SAMN26851744	F4058	F4058	16S amplicon of cattle	AMPLICON	METAGENOMIC	PCR	single	ION_TORRENT	Ion Torrent PGM	Primer 515F/806R	fastq			F4058.fastq
SRR18399059	SRP365090	new	PRJNA818310	SAMN26851745	F4277	F4277	16S amplicon of cattle	AMPLICON	METAGENOMIC	PCR	single	ION_TORRENT	Ion Torrent PGM	Primer 515F/806R	fastq			F4277.fastq
SRR18399058	SRP365090	new	PRJNA818310	SAMN26851746	F4069	F4069	16S amplicon of cattle	AMPLICON	METAGENOMIC	PCR	single	ION_TORRENT	Ion Torrent PGM	Primer 515F/806R	fastq			F4069.fastq
SRR18399056	SRP365090	new	PRJNA818310	SAMN26851747	F4065	F4065	16S amplicon of cattle	AMPLICON	METAGENOMIC	PCR	single	ION_TORRENT	Ion Torrent PGM	Primer 515F/806R	fastq			F4065.fastq
SRR18399055	SRP365090	new	PRJNA818310	SAMN26851748	F4133	F4133	16S amplicon of cattle	AMPLICON	METAGENOMIC	PCR	single	ION_TORRENT	Ion Torrent PGM	Primer 515F/806R	fastq			F4133.fastq
SRR18399054	SRP365090	new	PRJNA818310	SAMN26851749	F4063	F4063	16S amplicon of cattle	AMPLICON	METAGENOMIC	PCR	single	ION_TORRENT	Ion Torrent PGM	Primer 515F/806R	fastq			F4063.fastq
SRR18399053	SRP365090	new	PRJNA818310	SAMN26851750	F4161	F4161	16S amplicon of cattle	AMPLICON	METAGENOMIC	PCR	single	ION_TORRENT	Ion Torrent PGM	Primer 515F/806R	fastq			F4161.fastq
SRR18399052	SRP365090	new	PRJNA818310	SAMN26851751	F4187	F4187	16S amplicon of cattle	AMPLICON	METAGENOMIC	PCR	single	ION_TORRENT	Ion Torrent PGM	Primer 515F/806R	fastq			F4187.fastq
SRR18399051	SRP365090	new	PRJNA818310	SAMN26851752	F4257	F4257	16S amplicon of cattle	AMPLICON	METAGENOMIC	PCR	single	ION_TORRENT	Ion Torrent PGM	Primer 515F/806R	fastq			F4257.fastq
SRR18399050	SRP365090	new	PRJNA818310	SAMN26851753	F4067	F4067	16S amplicon of cattle	AMPLICON	METAGENOMIC	PCR	single	ION_TORRENT	Ion Torrent PGM	Primer 515F/806R	fastq			F4067.fastq
SRR18399049	SRP365090	new	PRJNA818310	SAMN26851754	F4155	F4155	16S amplicon of cattle	AMPLICON	METAGENOMIC	PCR	single	ION_TORRENT	Ion Torrent PGM	Primer 515F/806R	fastq			F4155.fastq
SRR18399048	SRP365090	new	PRJNA818310	SAMN26851755	F4205	F4205	16S amplicon of cattle	AMPLICON	METAGENOMIC	PCR	single	ION_TORRENT	Ion Torrent PGM	Primer 515F/806R	fastq			F4205.fastq
SRR18399047	SRP365090	new	PRJNA818310	SAMN26851756	F7061	F7061	16S amplicon of cattle	AMPLICON	METAGENOMIC	PCR	single	ION_TORRENT	Ion Torrent PGM	Primer 515F/806R	fastq			F7061.fastq
SRR18399045	SRP365090	new	PRJNA818310	SAMN26851757	F7057	F7057	16S amplicon of cattle	AMPLICON	METAGENOMIC	PCR	single	ION_TORRENT	Ion Torrent PGM	Primer 515F/806R	fastq			F7057.fastq
SRR18399044	SRP365090	new	PRJNA818310	SAMN26851758	F7017	F7017	16S amplicon of cattle	AMPLICON	METAGENOMIC	PCR	single	ION_TORRENT	Ion Torrent PGM	Primer 515F/806R	fastq			F7017.fastq
SRR18399043	SRP365090	new	PRJNA818310	SAMN26851759	F7039	F7039	16S amplicon of cattle	AMPLICON	METAGENOMIC	PCR	single	ION_TORRENT	Ion Torrent PGM	Primer 515F/806R	fastq			F7039.fastq
SRR18399042	SRP365090	new	PRJNA818310	SAMN26851760	F6069	F6069	16S amplicon of cattle	AMPLICON	METAGENOMIC	PCR	single	ION_TORRENT	Ion Torrent PGM	Primer 515F/806R	fastq			F6069.fastq
SRR18399041	SRP365090	new	PRJNA818310	SAMN26851761	F7007	F7007	16S amplicon of cattle	AMPLICON	METAGENOMIC	PCR	single	ION_TORRENT	Ion Torrent PGM	Primer 515F/806R	fastq			F7007.fastq
SRR18399040	SRP365090	new	PRJNA818310	SAMN26851762	F6101	F6101	16S amplicon of cattle	AMPLICON	METAGENOMIC	PCR	single	ION_TORRENT	Ion Torrent PGM	Primer 515F/806R	fastq			F6101.fastq
SRR18399039	SRP365090	new	PRJNA818310	SAMN26851763	F7063	F7063	16S amplicon of cattle	AMPLICON	METAGENOMIC	PCR	single	ION_TORRENT	Ion Torrent PGM	Primer 515F/806R	fastq			F7063.fastq
SRR18399038	SRP365090	new	PRJNA818310	SAMN26851764	F7015	F7015	16S amplicon of cattle	AMPLICON	METAGENOMIC	PCR	single	ION_TORRENT	Ion Torrent PGM	Primer 515F/806R	fastq			F7015.fastq
SRR18399037	SRP365090	new	PRJNA818310	SAMN26851765	F7029	F7029	16S amplicon of cattle	AMPLICON	METAGENOMIC	PCR	single	ION_TORRENT	Ion Torrent PGM	Primer 515F/806R	fastq			F7029.fastq
SRR18399036	SRP365090	new	PRJNA818310	SAMN26851766	F7043	F7043	16S amplicon of cattle	AMPLICON	METAGENOMIC	PCR	single	ION_TORRENT	Ion Torrent PGM	Primer 515F/806R	fastq			F7043.fastq
SRR18399034	SRP365090	new	PRJNA818310	SAMN26851767	F7047	F7047	16S amplicon of cattle	AMPLICON	METAGENOMIC	PCR	single	ION_TORRENT	Ion Torrent PGM	Primer 515F/806R	fastq			F7047.fastq
SRR18399033	SRP365090	new	PRJNA818310	SAMN26851768	F7087	F7087	16S amplicon of cattle	AMPLICON	METAGENOMIC	PCR	single	ION_TORRENT	Ion Torrent PGM	Primer 515F/806R	fastq			F7087.fastq
SRR18399032	SRP365090	new	PRJNA818310	SAMN26851769	F7069	F7069	16S amplicon of cattle	AMPLICON	METAGENOMIC	PCR	single	ION_TORRENT	Ion Torrent PGM	Primer 515F/806R	fastq			F7069.fastq
SRR18399031	SRP365090	new	PRJNA818310	SAMN26851770	F7071	F7071	16S amplicon of cattle	AMPLICON	METAGENOMIC	PCR	single	ION_TORRENT	Ion Torrent PGM	Primer 515F/806R	fastq			F7071.fastq
SRR18399030	SRP365090	new	PRJNA818310	SAMN26851771	F6027	F6027	16S amplicon of cattle	AMPLICON	METAGENOMIC	PCR	single	ION_TORRENT	Ion Torrent PGM	Primer 515F/806R	fastq			F6027.fastq
SRR18399029	SRP365090	new	PRJNA818310	SAMN26851772	F7083	F7083	16S amplicon of cattle	AMPLICON	METAGENOMIC	PCR	single	ION_TORRENT	Ion Torrent PGM	Primer 515F/806R	fastq			F7083.fastq
SRR18399028	SRP365090	new	PRJNA818310	SAMN26851773	F7045	F7045	16S amplicon of cattle	AMPLICON	METAGENOMIC	PCR	single	ION_TORRENT	Ion Torrent PGM	Primer 515F/806R	fastq			F7045.fastq
SRR18399027	SRP365090	new	PRJNA818310	SAMN26851774	F7037	F7037	16S amplicon of cattle	AMPLICON	METAGENOMIC	PCR	single	ION_TORRENT	Ion Torrent PGM	Primer 515F/806R	fastq			F7037.fastq
SRR18399026	SRP365090	new	PRJNA818310	SAMN26851775	F70838	F70838	16S amplicon of cattle	AMPLICON	METAGENOMIC	PCR	single	ION_TORRENT	Ion Torrent PGM	Primer 515F/806R	fastq			F70838.fastq
SRR18399025	SRP365090	new	PRJNA818310	SAMN26851776	F7033	F7033	16S amplicon of cattle	AMPLICON	METAGENOMIC	PCR	single	ION_TORRENT	Ion Torrent PGM	Primer 515F/806R	fastq			F7033.fastq
SRR18399023	SRP365090	new	PRJNA818310	SAMN26851777	F7023	F7023	16S amplicon of cattle	AMPLICON	METAGENOMIC	PCR	single	ION_TORRENT	Ion Torrent PGM	Primer 515F/806R	fastq			F7023.fastq
SRR18399022	SRP365090	new	PRJNA818310	SAMN26851778	F7009	F7009	16S amplicon of cattle	AMPLICON	METAGENOMIC	PCR	single	ION_TORRENT	Ion Torrent PGM	Primer 515F/806R	fastq			F7009.fastq
SRR18399021	SRP365090	new	PRJNA818310	SAMN26851779	F7035	F7035	16S amplicon of cattle	AMPLICON	METAGENOMIC	PCR	single	ION_TORRENT	Ion Torrent PGM	Primer 515F/806R	fastq			F7035.fastq
SRR18399020	SRP365090	new	PRJNA818310	SAMN26851780	F7059	F7059	16S amplicon of cattle	AMPLICON	METAGENOMIC	PCR	single	ION_TORRENT	Ion Torrent PGM	Primer 515F/806R	fastq			F7059.fastq
SRR18399019	SRP365090	new	PRJNA818310	SAMN26851781	F7055	F7055	16S amplicon of cattle	AMPLICON	METAGENOMIC	PCR	single	ION_TORRENT	Ion Torrent PGM	Primer 515F/806R	fastq			F7055.fastq
SRR18399018	SRP365090	new	PRJNA818310	SAMN26851782	F7003	F7003	16S amplicon of cattle	AMPLICON	METAGENOMIC	PCR	single	ION_TORRENT	Ion Torrent PGM	Primer 515F/806R	fastq			F7003.fastq
SRR18399017	SRP365090	new	PRJNA818310	SAMN26851783	F7075	F7075	16S amplicon of cattle	AMPLICON	METAGENOMIC	PCR	single	ION_TORRENT	Ion Torrent PGM	Primer 515F/806R	fastq			F7075.fastq
SRR18399016	SRP365090	new	PRJNA818310	SAMN26851784	F7027	F7027	16S amplicon of cattle	AMPLICON	METAGENOMIC	PCR	single	ION_TORRENT	Ion Torrent PGM	Primer 515F/806R	fastq			F7027.fastq
SRR18399015	SRP365090	new	PRJNA818310	SAMN26851785	F4129	F4129	16S amplicon of cattle	AMPLICON	METAGENOMIC	PCR	single	ION_TORRENT	Ion Torrent PGM	Primer 515F/806R	fastq			F4129.fastq
SRR18399014	SRP365090	new	PRJNA818310	SAMN26851786	F7031	F7031	16S amplicon of cattle	AMPLICON	METAGENOMIC	PCR	single	ION_TORRENT	Ion Torrent PGM	Primer 515F/806R	fastq			F7031.fastq
SRR18399120	SRP365090	new	PRJNA818310	SAMN26851787	F389	F389	16S amplicon of cattle	AMPLICON	METAGENOMIC	PCR	single	ION_TORRENT	Ion Torrent PGM	Primer 515F/806R	fastq			F389.fastq
SRR18399119	SRP365090	new	PRJNA818310	SAMN26851788	F7077	F7077	16S amplicon of cattle	AMPLICON	METAGENOMIC	PCR	single	ION_TORRENT	Ion Torrent PGM	Primer 515F/806R	fastq			F7077.fastq
SRR18399118	SRP365090	new	PRJNA818310	SAMN26851789	F7125	F7125	16S amplicon of cattle	AMPLICON	METAGENOMIC	PCR	single	ION_TORRENT	Ion Torrent PGM	Primer 515F/806R	fastq			F7125.fastq
SRR18399117	SRP365090	new	PRJNA818310	SAMN26851790	F7089	F7089	16S amplicon of cattle	AMPLICON	METAGENOMIC	PCR	single	ION_TORRENT	Ion Torrent PGM	Primer 515F/806R	fastq			F7089.fastq
SRR18399116	SRP365090	new	PRJNA818310	SAMN26851791	F4095	F4095	16S amplicon of cattle	AMPLICON	METAGENOMIC	PCR	single	ION_TORRENT	Ion Torrent PGM	Primer 515F/806R	fastq			F4095.fastq
SRR18399115	SRP365090	new	PRJNA818310	SAMN26851792	F4047	F4047	16S amplicon of cattle	AMPLICON	METAGENOMIC	PCR	single	ION_TORRENT	Ion Torrent PGM	Primer 515F/806R	fastq			F4047.fastq
SRR18399114	SRP365090	new	PRJNA818310	SAMN26851793	F4085	F4085	16S amplicon of cattle	AMPLICON	METAGENOMIC	PCR	single	ION_TORRENT	Ion Torrent PGM	Primer 515F/806R	fastq			F4085.fastq
SRR18399113	SRP365090	new	PRJNA818310	SAMN26851794	F4033	F4033	16S amplicon of cattle	AMPLICON	METAGENOMIC	PCR	single	ION_TORRENT	Ion Torrent PGM	Primer 515F/806R	fastq			F4033.fastq
SRR18399112	SRP365090	new	PRJNA818310	SAMN26851795	F4125	F4125	16S amplicon of cattle	AMPLICON	METAGENOMIC	PCR	single	ION_TORRENT	Ion Torrent PGM	Primer 515F/806R	fastq			F4125.fastq
SRR18399111	SRP365090	new	PRJNA818310	SAMN26851796	F4131	F4131	16S amplicon of cattle	AMPLICON	METAGENOMIC	PCR	single	ION_TORRENT	Ion Torrent PGM	Primer 515F/806R	fastq			F4131.fastq
