# Supplementary material for: The microbiome shifts throughout the gastrointestinal tract of Bradford cattle in the Pampa biome
Source: PLoS One. 2022 Dec 20;17(12):e0279386. doi: 10.1371/journal.pone.0279386 (PMC9767327; doi:10.1371/journal.pone.0279386)
Supplement: S3 Table — (XLSX) [file pone.0279386.s003.xlsx]

## Sheet: Planilha1
accession	sample_name	env_broad_scale	env_local_scale	env_medium	geo_loc_name	host	lat_lon	altitude	sample_type	adg	average_omd	average_cpi	adg_class	meanadg
SAMN26851687	S6006	Pampa Biome	Grassland	Saliva	Brazil	Bos taurus	30.3349 S 54.3203 W		Saliva	NA	0.659808978	107.6403098	NA	244.163462
SAMN26851688	S6021	Pampa Biome	Grassland	Saliva	Brazil	Bos taurus	30.3349 S 54.3203 W		Saliva	NA	0.72233944	162.3965699	NA	245.378438
SAMN26851689	S7001	Pampa Biome	Grassland	Saliva	Brazil	Bos taurus	30.3349 S 54.3203 W		Saliva	NA	0.653295067	107.1599881	NA	245.378438
SAMN26851690	S7061	Pampa Biome	Grassland	Saliva	Brazil	Bos taurus	30.3349 S 54.3203 W		Saliva	295.2538462	0.646032219	99.2704665	High	245.378438
SAMN26851691	S7057	Pampa Biome	Grassland	Saliva	Brazil	Bos taurus	30.3349 S 54.3203 W		Saliva	287.8769231	0.699187543	138.03724	High	245.378438
SAMN26851692	S7039	Pampa Biome	Grassland	Saliva	Brazil	Bos taurus	30.3349 S 54.3203 W		Saliva	282.3769231	0.6629762	109.6943397	High	245.378438
SAMN26851693	S6069	Pampa Biome	Grassland	Saliva	Brazil	Bos taurus	30.3349 S 54.3203 W		Saliva	278.5269231	0.691246986	130.9756138	High	245.378438
SAMN26851694	S7007	Pampa Biome	Grassland	Saliva	Brazil	Bos taurus	30.3349 S 54.3203 W		Saliva	276.4384615	0.632739452	93.7131725	High	245.378438
SAMN26851695	S6101	Pampa Biome	Grassland	Saliva	Brazil	Bos taurus	30.3349 S 54.3203 W		Saliva	274.3692308	0.645052592	99.89967153	High	245.378438
SAMN26851696	S7063	Pampa Biome	Grassland	Saliva	Brazil	Bos taurus	30.3349 S 54.3203 W		Saliva	273.5576923	0.64141223	103.6773687	High	245.378438
SAMN26851697	S7015	Pampa Biome	Grassland	Saliva	Brazil	Bos taurus	30.3349 S 54.3203 W		Saliva	273.4846154	0.633410892	93.34133286	High	245.378438
SAMN26851698	S7029	Pampa Biome	Grassland	Saliva	Brazil	Bos taurus	30.3349 S 54.3203 W		Saliva	273.1730769	0.646435803	99.50126	High	245.378438
SAMN26851699	S7043	Pampa Biome	Grassland	Saliva	Brazil	Bos taurus	30.3349 S 54.3203 W		Saliva	270.0076923	0.587425593	74.2503	Middle	245.378438
SAMN26851700	S7047	Pampa Biome	Grassland	Saliva	Brazil	Bos taurus	30.3349 S 54.3203 W		Saliva	269.5923077	0.63570248	97.27277624	Middle	245.378438
SAMN26851701	S7087	Pampa Biome	Grassland	Saliva	Brazil	Bos taurus	30.3349 S 54.3203 W		Saliva	261.7192308	0.658944901	111.1669709	Middle	245.378438
SAMN26851702	S7065	Pampa Biome	Grassland	Saliva	Brazil	Bos taurus	30.3349 S 54.3203 W		Saliva	255.7538462	0.663620541	110.1218352	Middle	245.378438
SAMN26851703	S7071	Pampa Biome	Grassland	Saliva	Brazil	Bos taurus	30.3349 S 54.3203 W		Saliva	250.7692308	0.648763073	101.6796319	Middle	245.378438
SAMN26851704	S6027	Pampa Biome	Grassland	Saliva	Brazil	Bos taurus	30.3349 S 54.3203 W		Saliva	244.7346154	0.645291645	99.84288488	Middle	245.378438
SAMN26851705	S7083	Pampa Biome	Grassland	Saliva	Brazil	Bos taurus	30.3349 S 54.3203 W		Saliva	243.3076923	0.621440883	86.7431342	Middle	245.378438
SAMN26851706	S7045	Pampa Biome	Grassland	Saliva	Brazil	Bos taurus	30.3349 S 54.3203 W		Saliva	241.3269231	0.674126596	117.4475634	Middle	245.378438
SAMN26851707	S7037	Pampa Biome	Grassland	Saliva	Brazil	Bos taurus	30.3349 S 54.3203 W		Saliva	239.6961538	0.652234817	102.9092892	Middle	245.378438
SAMN26851708	S7033	Pampa Biome	Grassland	Saliva	Brazil	Bos taurus	30.3349 S 54.3203 W		Saliva	235.2538462	0.692118772	131.7245	Middle	245.378438
SAMN26851709	S7023	Pampa Biome	Grassland	Saliva	Brazil	Bos taurus	30.3349 S 54.3203 W		Saliva	230.4192308	0.656845515	105.8425604	Middle	245.378438
SAMN26851710	S7009	Pampa Biome	Grassland	Saliva	Brazil	Bos taurus	30.3349 S 54.3203 W		Saliva	228.8961538	0.697107205	136.1336685	Middle	245.378438
SAMN26851711	S7035	Pampa Biome	Grassland	Saliva	Brazil	Bos taurus	30.3349 S 54.3203 W		Saliva	228.1615385	0.62206183	88.4068196	Middle	245.378438
SAMN26851712	S7059	Pampa Biome	Grassland	Saliva	Brazil	Bos taurus	30.3349 S 54.3203 W		Saliva	226.8884615	0.663733172	113.1308797	Middle	245.378438
SAMN26851713	S7055	Pampa Biome	Grassland	Saliva	Brazil	Bos taurus	30.3349 S 54.3203 W		Saliva	225.8423077	0.674240595	117.5280104	Low	245.378438
SAMN26851714	S7003	Pampa Biome	Grassland	Saliva	Brazil	Bos taurus	30.3349 S 54.3203 W		Saliva	221.8230769	0.649274846	104.3453517	Low	245.378438
SAMN26851715	S7075	Pampa Biome	Grassland	Saliva	Brazil	Bos taurus	30.3349 S 54.3203 W		Saliva	220.9576923	0.634227932	93.28574028	Low	245.378438
SAMN26851716	S7027	Pampa Biome	Grassland	Saliva	Brazil	Bos taurus	30.3349 S 54.3203 W		Saliva	216.7423077	NA	NA	Low	245.378438
SAMN26851717	S7031	Pampa Biome	Grassland	Saliva	Brazil	Bos taurus	30.3349 S 54.3203 W		Saliva	213.3846154	0.608523241	81.3168	Low	245.378438
SAMN26851718	S389	Pampa Biome	Grassland	Saliva	Brazil	Bos taurus	30.3349 S 54.3203 W		Saliva	196.9769231	NA	NA	Low	245.378438
SAMN26851719	S7077	Pampa Biome	Grassland	Saliva	Brazil	Bos taurus	30.3349 S 54.3203 W		Saliva	195.5615385	0.623962788	87.87182	Low	245.378438
SAMN26851720	S7125	Pampa Biome	Grassland	Saliva	Brazil	Bos taurus	30.3349 S 54.3203 W		Saliva	191.1653846	0.674811418	122.8600626	Low	245.378438
SAMN26851721	S7089	Pampa Biome	Grassland	Saliva	Brazil	Bos taurus	30.3349 S 54.3203 W		Saliva	189.1923077	0.636900884	94.26532	Low	245.378438
SAMN26851722	LR4075	Pampa Biome	Grassland	Ruminal_Fluid	Brazil	Bos taurus	30.3349 S 54.3203 W		Ruminal_Fluid	657	0.64	108.61	High	323.470588
SAMN26851723	LR4058	Pampa Biome	Grassland	Ruminal_Fluid	Brazil	Bos taurus	30.3349 S 54.3203 W		Ruminal_Fluid	614	0.59	91.32	High	323.470588
SAMN26851724	LR4069	Pampa Biome	Grassland	Ruminal_Fluid	Brazil	Bos taurus	30.3349 S 54.3203 W		Ruminal_Fluid	486	0.66	130.04	High	323.470588
SAMN26851725	LR4065	Pampa Biome	Grassland	Ruminal_Fluid	Brazil	Bos taurus	30.3349 S 54.3203 W		Ruminal_Fluid	457	0.65	116.58	High	323.470588
SAMN26851726	LR4133	Pampa Biome	Grassland	Ruminal_Fluid	Brazil	Bos taurus	30.3349 S 54.3203 W		Ruminal_Fluid	457	0.67	140.54	High	323.470588
SAMN26851727	LR4063	Pampa Biome	Grassland	Ruminal_Fluid	Brazil	Bos taurus	30.3349 S 54.3203 W		Ruminal_Fluid	443	0.48	76.39	Middle	323.470588
SAMN26851728	LR4187	Pampa Biome	Grassland	Ruminal_Fluid	Brazil	Bos taurus	30.3349 S 54.3203 W		Ruminal_Fluid	357	0.55	84.04	Middle	323.470588
SAMN26851729	LR4257	Pampa Biome	Grassland	Ruminal_Fluid	Brazil	Bos taurus	30.3349 S 54.3203 W		Ruminal_Fluid	343	0.65	112.04	Middle	323.470588
SAMN26851730	LR4067	Pampa Biome	Grassland	Ruminal_Fluid	Brazil	Bos taurus	30.3349 S 54.3203 W		Ruminal_Fluid	314	0.64	111.72	Middle	323.470588
SAMN26851731	LR4155	Pampa Biome	Grassland	Ruminal_Fluid	Brazil	Bos taurus	30.3349 S 54.3203 W		Ruminal_Fluid	314	0.66	124.48	Middle	323.470588
SAMN26851732	LR4129	Pampa Biome	Grassland	Ruminal_Fluid	Brazil	Bos taurus	30.3349 S 54.3203 W		Ruminal_Fluid	214	0.61	107.61	Middle	323.470588
SAMN26851733	LR4095	Pampa Biome	Grassland	Ruminal_Fluid	Brazil	Bos taurus	30.3349 S 54.3203 W		Ruminal_Fluid	186	0.65	120.34	Middle	323.470588
SAMN26851734	LR4047	Pampa Biome	Grassland	Ruminal_Fluid	Brazil	Bos taurus	30.3349 S 54.3203 W		Ruminal_Fluid	171	0.64	108.71	Low	323.470588
SAMN26851735	LR4085	Pampa Biome	Grassland	Ruminal_Fluid	Brazil	Bos taurus	30.3349 S 54.3203 W		Ruminal_Fluid	171	0.66	124.91	Low	323.470588
SAMN26851736	LR4033	Pampa Biome	Grassland	Ruminal_Fluid	Brazil	Bos taurus	30.3349 S 54.3203 W		Ruminal_Fluid	157	NA	NA	Low	323.470588
SAMN26851737	LR4125	Pampa Biome	Grassland	Ruminal_Fluid	Brazil	Bos taurus	30.3349 S 54.3203 W		Ruminal_Fluid	157	0.66	127.64	Low	323.470588
SAMN26851738	LR4131	Pampa Biome	Grassland	Ruminal_Fluid	Brazil	Bos taurus	30.3349 S 54.3203 W		Ruminal_Fluid	1	NA	NA	Low	323.470588
SAMN26851739	F6006	Pampa Biome	Grassland	Feces	Brazil	Bos taurus	30.3349 S 54.3203 W		Feces	NA	0.659808978	107.6403098	NA	279.958405
SAMN26851740	F6021	Pampa Biome	Grassland	Feces	Brazil	Bos taurus	30.3349 S 54.3203 W		Feces	NA	0.72233944	162.3965699	NA	279.958405
SAMN26851741	F7001	Pampa Biome	Grassland	Feces	Brazil	Bos taurus	30.3349 S 54.3203 W		Feces	NA	0.653295067	107.1599881	NA	279.958405
SAMN26851742	F7077b	Pampa Biome	Grassland	Feces	Brazil	Bos taurus	30.3349 S 54.3203 W		Feces	NA	0.611732578	82.58204	NA	280.958405
SAMN26851743	F4075	Pampa Biome	Grassland	Feces	Brazil	Bos taurus	30.3349 S 54.3203 W		Feces	657	0.64	108.61	High	280.036573
SAMN26851744	F4058	Pampa Biome	Grassland	Feces	Brazil	Bos taurus	30.3349 S 54.3203 W		Feces	614	0.59	91.32	High	281.958405
SAMN26851745	F4277	Pampa Biome	Grassland	Feces	Brazil	Bos taurus	30.3349 S 54.3203 W		Feces	543	0.62	100.98	High	266.622859
SAMN26851746	F4069	Pampa Biome	Grassland	Feces	Brazil	Bos taurus	30.3349 S 54.3203 W		Feces	486	0.66	130.04	High	282.958405
SAMN26851747	F4065	Pampa Biome	Grassland	Feces	Brazil	Bos taurus	30.3349 S 54.3203 W		Feces	457	0.65	116.58	High	256.902187
SAMN26851748	F4133	Pampa Biome	Grassland	Feces	Brazil	Bos taurus	30.3349 S 54.3203 W		Feces	457	0.67	140.54	High	283.958405
SAMN26851749	F4063	Pampa Biome	Grassland	Feces	Brazil	Bos taurus	30.3349 S 54.3203 W		Feces	443	0.48	76.39	High	248.734929
SAMN26851750	F4161	Pampa Biome	Grassland	Feces	Brazil	Bos taurus	30.3349 S 54.3203 W		Feces	443	0.64	108.44	High	284.958405
SAMN26851751	F4187	Pampa Biome	Grassland	Feces	Brazil	Bos taurus	30.3349 S 54.3203 W		Feces	357	0.55	84.04	High	240.468331
SAMN26851752	F4257	Pampa Biome	Grassland	Feces	Brazil	Bos taurus	30.3349 S 54.3203 W		Feces	343	0.65	112.04	High	285.958405
SAMN26851753	F4067	Pampa Biome	Grassland	Feces	Brazil	Bos taurus	30.3349 S 54.3203 W		Feces	314	0.64	111.72	High	235.600256
SAMN26851754	F4155	Pampa Biome	Grassland	Feces	Brazil	Bos taurus	30.3349 S 54.3203 W		Feces	314	0.66	124.48	High	286.958405
SAMN26851755	F4205	Pampa Biome	Grassland	Feces	Brazil	Bos taurus	30.3349 S 54.3203 W		Feces	300	0.62	100.17	High	231.953757
SAMN26851756	F7061	Pampa Biome	Grassland	Feces	Brazil	Bos taurus	30.3349 S 54.3203 W		Feces	295.2538462	0.646032219	99.2704665	Middle	287.958405
SAMN26851757	F7057	Pampa Biome	Grassland	Feces	Brazil	Bos taurus	30.3349 S 54.3203 W		Feces	287.8769231	0.699187543	138.03724	Middle	228.750188
SAMN26851758	F7017	Pampa Biome	Grassland	Feces	Brazil	Bos taurus	30.3349 S 54.3203 W		Feces	284.2576923	0.649017485	102.7740221	Middle	288.958405
SAMN26851759	F7039	Pampa Biome	Grassland	Feces	Brazil	Bos taurus	30.3349 S 54.3203 W		Feces	282.3769231	0.6629762	109.6943397	Middle	225.810848
SAMN26851760	F6069	Pampa Biome	Grassland	Feces	Brazil	Bos taurus	30.3349 S 54.3203 W		Feces	278.5269231	0.691246986	130.9756138	Middle	289.958405
SAMN26851761	F7007	Pampa Biome	Grassland	Feces	Brazil	Bos taurus	30.3349 S 54.3203 W		Feces	276.4384615	0.632739452	93.7131725	Middle	222.857277
SAMN26851762	F6101	Pampa Biome	Grassland	Feces	Brazil	Bos taurus	30.3349 S 54.3203 W		Feces	274.3692308	0.645052592	99.89967153	Middle	290.958405
SAMN26851763	F7063	Pampa Biome	Grassland	Feces	Brazil	Bos taurus	30.3349 S 54.3203 W		Feces	273.5576923	0.64141223	103.6773687	Middle	219.854615
SAMN26851764	F7015	Pampa Biome	Grassland	Feces	Brazil	Bos taurus	30.3349 S 54.3203 W		Feces	273.4846154	0.633410892	93.34133286	Middle	291.958405
SAMN26851765	F7029	Pampa Biome	Grassland	Feces	Brazil	Bos taurus	30.3349 S 54.3203 W		Feces	273.1730769	0.646435803	99.50126	Middle	216.602098
SAMN26851766	F7043	Pampa Biome	Grassland	Feces	Brazil	Bos taurus	30.3349 S 54.3203 W		Feces	270.0076923	0.587425593	74.2503	Middle	292.958405
SAMN26851767	F7047	Pampa Biome	Grassland	Feces	Brazil	Bos taurus	30.3349 S 54.3203 W		Feces	269.5923077	0.63570248	97.27277624	Middle	213.054467
SAMN26851768	F7087	Pampa Biome	Grassland	Feces	Brazil	Bos taurus	30.3349 S 54.3203 W		Feces	261.7192308	0.658944901	111.1669709	Middle	293.958405
SAMN26851769	F7069	Pampa Biome	Grassland	Feces	Brazil	Bos taurus	30.3349 S 54.3203 W		Feces	255.7538462	0.663620541	110.1218352	Middle	209.42679
SAMN26851770	F7071	Pampa Biome	Grassland	Feces	Brazil	Bos taurus	30.3349 S 54.3203 W		Feces	250.7692308	0.648763073	101.6796319	Middle	294.958405
SAMN26851771	F6027	Pampa Biome	Grassland	Feces	Brazil	Bos taurus	30.3349 S 54.3203 W		Feces	244.7346154	0.645291645	99.84288488	Middle	206.179772
SAMN26851772	F7083	Pampa Biome	Grassland	Feces	Brazil	Bos taurus	30.3349 S 54.3203 W		Feces	243.3076923	0.621440883	86.7431342	Middle	295.958405
SAMN26851773	F7045	Pampa Biome	Grassland	Feces	Brazil	Bos taurus	30.3349 S 54.3203 W		Feces	241.3269231	0.674126596	117.4475634	Middle	203.152462
SAMN26851774	F7037	Pampa Biome	Grassland	Feces	Brazil	Bos taurus	30.3349 S 54.3203 W		Feces	239.6961538	0.652234817	102.9092892	Middle	296.958405
SAMN26851775	F70838	Pampa Biome	Grassland	Feces	Brazil	Bos taurus	30.3349 S 54.3203 W		Feces	235.2653846	0.627616352	89.5947	Middle	199.903846
SAMN26851776	F7033	Pampa Biome	Grassland	Feces	Brazil	Bos taurus	30.3349 S 54.3203 W		Feces	235.2538462	0.692118772	131.7245	Middle	297.958405
SAMN26851777	F7023	Pampa Biome	Grassland	Feces	Brazil	Bos taurus	30.3349 S 54.3203 W		Feces	230.4192308	0.656845515	105.8425604	Middle	196.53663
SAMN26851778	F7009	Pampa Biome	Grassland	Feces	Brazil	Bos taurus	30.3349 S 54.3203 W		Feces	228.8961538	0.697107205	136.1336685	Middle	298.958405
SAMN26851779	F7035	Pampa Biome	Grassland	Feces	Brazil	Bos taurus	30.3349 S 54.3203 W		Feces	228.1615385	0.62206183	88.4068196	Middle	193.050202
SAMN26851780	F7059	Pampa Biome	Grassland	Feces	Brazil	Bos taurus	30.3349 S 54.3203 W		Feces	226.8884615	0.663733172	113.1308797	Middle	299.958405
SAMN26851781	F7055	Pampa Biome	Grassland	Feces	Brazil	Bos taurus	30.3349 S 54.3203 W		Feces	225.8423077	0.674240595	117.5280104	Middle	188.994344
SAMN26851782	F7003	Pampa Biome	Grassland	Feces	Brazil	Bos taurus	30.3349 S 54.3203 W		Feces	221.8230769	0.649274846	104.3453517	Middle	300.958405
SAMN26851783	F7075	Pampa Biome	Grassland	Feces	Brazil	Bos taurus	30.3349 S 54.3203 W		Feces	220.9576923	0.634227932	93.28574028	Middle	184.349231
SAMN26851784	F7027	Pampa Biome	Grassland	Feces	Brazil	Bos taurus	30.3349 S 54.3203 W		Feces	216.7423077	NA	NA	Low	301.958405
SAMN26851785	F4129	Pampa Biome	Grassland	Feces	Brazil	Bos taurus	30.3349 S 54.3203 W		Feces	214	0.61	107.61	Low	179.04142
SAMN26851786	F7031	Pampa Biome	Grassland	Feces	Brazil	Bos taurus	30.3349 S 54.3203 W		Feces	213.3846154	0.608523241	81.3168	Low	302.958405
SAMN26851787	F389	Pampa Biome	Grassland	Feces	Brazil	Bos taurus	30.3349 S 54.3203 W		Feces	196.9769231	NA	NA	Low	172.741259
SAMN26851788	F7077	Pampa Biome	Grassland	Feces	Brazil	Bos taurus	30.3349 S 54.3203 W		Feces	195.5615385	0.623962788	87.87182	Low	303.958405
SAMN26851789	F7125	Pampa Biome	Grassland	Feces	Brazil	Bos taurus	30.3349 S 54.3203 W		Feces	191.1653846	0.674811418	122.8600626	Low	167.512821
SAMN26851790	F7089	Pampa Biome	Grassland	Feces	Brazil	Bos taurus	30.3349 S 54.3203 W		Feces	189.1923077	0.636900884	94.26532	Low	304.958405
SAMN26851791	F4095	Pampa Biome	Grassland	Feces	Brazil	Bos taurus	30.3349 S 54.3203 W		Feces	186	0.65	120.34	Low	161.036813
SAMN26851792	F4047	Pampa Biome	Grassland	Feces	Brazil	Bos taurus	30.3349 S 54.3203 W		Feces	171	0.64	108.71	Low	305.958405
SAMN26851793	F4085	Pampa Biome	Grassland	Feces	Brazil	Bos taurus	30.3349 S 54.3203 W		Feces	171	0.66	124.91	Low	154.051538
SAMN26851794	F4033	Pampa Biome	Grassland	Feces	Brazil	Bos taurus	30.3349 S 54.3203 W		Feces	157	NA	NA	Low	306.958405
SAMN26851795	F4125	Pampa Biome	Grassland	Feces	Brazil	Bos taurus	30.3349 S 54.3203 W		Feces	157	0.66	127.64	Low	147.419231
SAMN26851796	F4131	Pampa Biome	Grassland	Feces	Brazil	Bos taurus	30.3349 S 54.3203 W		Feces	1	NA	NA	Low	307.958405
